# Supplementary material for: Euthyroid Sick Syndrome as a Predictor of Hospital Stay in Pediatric Diabetic Ketoacidosis
Source: J Clin Med. 2026 Mar 25;15(7):2501. doi: 10.3390/jcm15072501 (PMC13073428; doi:10.3390/jcm15072501)
Supplement: Supplementary file 1 [file jcm-15-02501-s001.zip]

Archive with 1 entries (1 files):
- jcm-4205783-supplementary.pdf
